# Supplementary material for: Perioperative Vascular Biomarker Profiling in Elective Surgery Patients Developing Postoperative Delirium: A Prospective Cohort Study
Source: Biomedicines. 2021 May 15;9(5):553. doi: 10.3390/biomedicines9050553 (PMC8155907; doi:10.3390/biomedicines9050553)
Supplement: Supplementary file 1 [file biomedicines-09-00553-s001.zip]

Archive with 5 entries (5 files):
- S1.pdf
- S2.pdf
- S3.pdf
- S4.pdf
- STROBE Checklist_PROPDESC_BM.pdf
